# Supplementary material for: A cross-sectional study to estimate prevalence of periodontal disease in a population of dogs (Canis familiaris) in commercial breeding facilities in Indiana and Illinois
Source: PLoS One. 2018 Jan 18;13(1):e0191395. doi: 10.1371/journal.pone.0191395 (PMC5773197; doi:10.1371/journal.pone.0191395)
Supplement: S1 Appendix — (XLSX) [file pone.0191395.s001.xlsx]

## Sheet: Combined data
Study ID	Facility	age_Y	Age_m	Sex	Breed	PD grade	Morph	Prev
1	1	3.33333	40	0	4	2	1	4						Sex	0=female
2	1	1.75	21	0	4	2	1	4							1=male
3	1	5.41667	65	1	4	1	1	4
4	1	1.33333	16	0	4	0	1	4						Breed	1=>80 lbs
5	1	2.83333	34	0	4	1	1	4							2= 36-80 lbs
6	1	2.5	30	1	4	2	1	4							3= 11-35 lbs
7	1	2.41667	29	0	4	0	1	4							4= <10 lbs
8	1	4.75	57	0	4	2	1	4
9	1	5.66667	68	1	4	2	1	4						Pdgrade	0
10	1	1.41667	17	0	4	0	1	4							1
11	1	1.58333	19	0	4	0	1	4							2
12	1	2.16667	26	0	4	3	1	4							3
13	1	3.91667	47	1	4	2	1	4							4
14	1	6.58333	79	0	4	4	1	4
15	1	4.41667	53	0	4	4	1	4						Morph	1=mesaticephalic
16	1	4.58333	55	0	4	2	1	4							2=brachycephalic
17	1	1.16667	14	0	4	0	1	4							3=dolichocephalic
18	1	5.5	66	0	4	1	1	4
19	1	3.66667	44	0	4	1	1	4						Prev	1= 2+ interventions
20	1	2.66667	32	1	4	2	1	4							2=Chlorhex in H2O
21	1	3.16667	38	0	4	1	1	4							3= chew
22	1	4.58333	55	0	4	3	1	4							4=HS
23	1	1.75	21	0	4	3	1	4
24	1	2.83333	34	0	4	0	1	4
25	1	1.08333	13	0	4	0	1	4
26	1	3.16667	38	0	4	4	1	4
27	1	2.41667	29	0	4	2	1	4
28	1	2.58333	31	0	4	2	1	4
29	1	1.08333	13	0	4	0	1	4
30	1	1.16667	14	0	4	1	1	4
31	2	2.91667	35	0	4	1	1	2
32	2	1.41667	17	1	4	1	1	2
33	2	1.16667	14	0	4	0	1	2
34	2	2.16667	26	0	4	1	1	2
35	2	2.5	30	0	4	1	1	2
36	2	9.83333	118	1	4	4	1	2
37	2	1.75	21	1	4	1	1	2
38	2	3	36	0	4	1	1	2
39	2	2.16667	26	1	4	1	1	2
40	2	1.83333	22	0	4	1	1	2
41	2	2.33333	28	0	4	0	1	2
42	2	2.41667	29	0	4	2	1	2
43	2	2.66667	32	0	4	1	1	2
44	2	6.5	78	0	4	1	1	2
45	2	1.66667	20	0	4	1	1	2
46	2	1.08333	13	1	4	2	1	2
47	2	2.83333	34	0	4	1	1	2
48	2	1.41667	17	0	4	0	1	2
49	2	1	12	0	4	0	1	2
50	2	2.08333	25	0	4	1	1	2
51	2	1.08333	13	0	4	0	1	2
52	2	2.41667	29	1	4	1	1	2
53	2	2.41667	29	0	4	0	1	2
54	3	5.91667	71	0	3	1	1	4
55	3	3.41667	41	0	3	2	1	4
56	3	1.16667	14	0	3	0	1	4
57	3	2.5	30	0	3	0	1	4
58	3	3.41667	41	0	3	0	1	4
59	3	4.25	51	0	3	2	1	4
60	3	4	48	0	3	1	1	4
61	3	6.16667	74	0	3	1	2	4
62	3	1.16667	14	0	3	1	2	4
63	3	2.33333	28	0	3	1	2	4
64	3	2.66667	32	1	3	1	2	4
65	3	2.5	30	0	3	2	2	4
66	3	5.08333	61	0	3	0	2	4
67	3	2.5	30	0	3	1	2	4
68	3	4.66667	56	0	3	3	2	4
69	3	4	48	0	3	1	2	4
70	3	3.75	45	0	3	1	2	4
71	3	2.66667	32	1	3	1	2	4
72	3	1.25	15	0	3	1	2	4
73	3	5.41667	65	0	3	1	2	4
74	4	3	36	0	1	1	1	2
75	4	2.83333	34	0	1	1	1	2
76	4	4.25	51	0	1	0	1	2
77	4	4.41667	53	0	1	1	1	2
78	4	4.41667	53	0	1	1	1	2
79	4	1.66667	20	1	1	0	1	2
80	4	2.08333	25	1	1	0	1	2
81	4	3	36	1	1	1	1	2
82	5	5.25	63	0	2	1	1	3
83	5	3.75	45	0	2	1	1	3
84	5	5.41667	65	1	2	1	1	3
85	5	2.83333	34	0	2	1	1	3
86	5	3.91667	47	1	2	1	1	3
87	5	1.91667	23	0	2	0	1	3
88	5	2.16667	26	0	2	1	1	3
89	5	3.66667	44	0	2	4	1	3
90	5	1.16667	14	1	1	1	2	3
91	5	5.33333	64	0	3	2	1	3
92	5	3.5	42	0	3	2	1	3
93	5	2.83333	34	1	3	2	1	3
94	5	3.41667	41	0	3	4	1	3
95	5	1.66667	20	0	3	1	1	3
96	5	2.91667	35	0	2	2	1	3
97	5	2.75	33	0	4	1	1	3
98	5	2.16667	26	1	4	1	1	3
99	5	3.5	42	0	4	0	1	3
100	5	2.41667	29	0	4	1	1	3
101	6	1.5	18	0	1	0	2	3
102	6	1.5	18	0	1	0	2	3
103	6	2.41667	29	0	1	1	2	3
104	6	2.66667	32	0	1	0	2	3
105	6	6	72	0	1	1	2	3
106	6	1.66667	20	0	1	0	2	3
107	6	2.41667	29	1	1	0	2	3
108	6	3	36	0	1	0	2	3
109	6	2.16667	26	0	1	1	2	3
110	6	4.33333	52	0	1	0	2	3
111	6	1.66667	20	0	1	0	2	3
112	7	3.91667	47	0	1	1	2	1
113	7	1.08333	13	0	1	1	2	1
114	7	1.66667	20	1	1	1	2	1
115	7	5.41667	65	0	1	1	2	1
116	7	5.41667	65	0	1	0	2	1
117	7	1.08333	13	0	1	0	2	1
118	7	5.16667	62	0	1	3	2	1
119	7	5.16667	62	0	1	1	2	1
120	7	1.83333	22	0	1	1	2	1
121	7	2.75	33	0	1	1	2	1
122	8	4.66667	56	1	2	3	3	2
123	8	3.66667	44	0	2	4	3	2
124	8	8.5	102	1	2	2	1	2
125	8	2.75	33	0	2	2	1	2
126	8	2.83333	34	1	2	3	1	2
127	8	2.08333	25	0	2	2	1	2
128	8	2.66667	32	0	2	2	1	2
129	8	2.66667	32	0	2	2	1	2
130	8	2.25	27	1	2	2	3	2
131	8	2.91667	35	0	2	3	3	2
132	8	3.5	42	0	2	3	3	2
133	8	2	24	1	2	2	1	2
134	8	1.91667	23	0	2	3	1	2
135	8	1.66667	20	0	2	1	1	2
136	8	3.08333	37	0	2	1	1	2
137	8	1.66667	20	0	2	1	1	2
138	8	1.66667	20	0	2	2	1	2
139	8	2.83333	34	1	2	0	1	2
140	8	1.83333	22	1	2	0	1	2
141	8	2	24	0	2	.	1	2
142	8	4.25	51	0	2	1	1	2
143	8	1.41667	17	0	2	2	1	2
144	8	2	24	0	2	1	1	2
145	8	1.41667	17	0	2	1	1	2
146	8	1.58333	19	0	2	1	3	2
147	8	4.5	54	1	2	2	3	2
148	8	2.83333	34	0	2	2	1	2
149	8	3.58333	43	0	2	1	1	2
150	9	1.58333	19	0	3	1	2	2
151	9	2.08333	25	0	3	1	2	2
152	9	3.83333	46	0	3	1	2	2
153	9	2.16667	26	0	3	0	2	2
154	9	3.33333	40	0	3	0	2	2
155	9	3.33333	40	0	3	1	2	2
156	9	2.16667	26	0	3	3	2	2
157	9	2.91667	35	0	3	1	2	2
158	9	1.25	15	1	3	0	2	2
159	9	3.16667	38	1	3	2	2	2
160	9	3.25	39	1	3	3	2	2
161	9	2.08333	25	1	3	1	2	2
162	9	2.91667	35	1	3	1	2	2
163	9	2.83333	34	0	3	0	2	2
164	9	2.66667	32	0	3	1	2	2
165	9	1.5	18	0	3	1	2	2
166	9	2.08333	25	0	3	1	2	2
167	9	1.58333	19	0	3	1	2	2
168	9	3.83333	46	0	3	0	2	2
169	9	4.33333	52	0	3	0	2	2
170	9	2.83333	34	0	3	2	2	2
171	9	1.58333	19	0	3	1	2	2
172	9	4.25	51	0	3	1	2	2
173	9	2.16667	26	0	3	1	2	2
174	10	3.16667	38	0	3	1	3	2
175	10	3.91667	47	0	3	1	3	2
176	10	3.75	45	0	3	1	3	2
177	10	5.41667	65	0	4	3	2	2
178	10	0		0	4	2	2	2
179	10	4.91667	59	0	4	2	2	2
180	10	2.91667	35	0	4	3	2	2
181	10	8.16667	98	0	4	4	2	2
182	10	8.16667	98	0	4	4	2	2
183	10	4.08333	49	1	3	3	3	2
184	10	2.75	33	0	3	0	3	2
185	10	1.66667	20	0	3	1	3	2
186	10	2.25	27	0	3	0	1	2
187	10	1.66667	20	0	3	1	3	2
188	10	2.41667	29	0	3	1	3	2
189	10	3.33333	40	0	3	3	3	2
190	10	5.75	69	0	3	1	3	2
191	10	6.91667	83	0	4	3	2	2
192	10	4.33333	52	0	4	3	2	2
193	10	2.08333	25	0	2	1	1	2
194	10	4.33333	52	0	1	3	2	2
195	10	0.916667	11	0	3	1	1	2
196	10	8.5	102	1	3	1	3	2
197	10	2.41667	29	0	3	1	1	2
198	10	2	24	1	3	1	1	2
199	10	1.83333	22	0	3	1	1	2
200	10	5	60	0	3	3	3	2
201	10	1.66667	20	0	3	1	3	2
202	10	5	60	0	3	2	3	2
203	10	2.58333	31	0	3	1	3	2
204	10	9.16667	110	1	3	4	3	2
205	10	1.16667	14	0	3	4	3	2
206	10	9.66667	116	1	3	1	1	2
207	10	1.58333	19	0	3	0	1	2
208	10	6.08333	73	1	3	0	1	2
209	10	2	24	0	3	0	1	2
210	10	0.916667	11	1	3	0	3	2
211	10	2.33333	28	0	3	1	3	2
212	10	2.41667	29	1	3	1	3	2
213	10	1.91667	23	0	3	0	1	2
214	10	2.08333	25	0	3	0	1	2
215	11	5.08333	61	0	1	1	1	2
216	11	2.75	33	0	1	2	1	2
217	11	2.75	33	0	1	2	1	2
218	11	4.83333	58	0	1	2	1	2
219	11	3.25	39	0	1	2	1	2
220	11	3.25	39	0	1	3	1	2
221	11	5.5	66	0	1	1	1	2
222	11	5.5	66	0	1	2	1	2
223	11	1.83333	22	1	1	3	1	2
224	11	4.75	57	0	1	1	1	2
225	11	2.16667	26	0	1	2	1	2
226	11	4.08333	49	0	1	1	1	2
227	11	3.41667	41	0	1	2	1	2
228	11	1.41667	17	0	1	1	1	2
229	11	3.83333	46	0	1	1	1	2
230	11	5.33333	64	1	1	0	1	2
231	11	2.66667	32	0	1	2	1	2
232	12	1.41667	17	0	4	0	3	3
233	12	1.58333	19	0	4	0	3	3
234	12	2.08333	25	1	4	1	3	3
235	12	1.58333	19	0	4	1	3	3
236	12	4.41667	53	0	4	3	3	3
237	12	4.08333	49	0	4	1	3	3
238	12	2.08333	25	0	4	2	3	3
239	12	2.08333	25	0	4	0	3	3
240	12	2.16667	26	0	4	1	3	3
241	12	1.41667	17	0	4	1	3	3
242	12	5.5	66	0	4	2	3	3
243	12	5.41667	65	0	4	1	3	3
244	12	1.58333	19	0	4	1	3	3
245	13	1	12	0	3	1	1	4
246	13	1.33333	16	0	3	2	1	4
247	13	1	12	1	3	1	1	4
248	13	1	12	1	3	2	1	4
249	13	4.33333	52	0	3	2	1	4
250	13	5.16667	62	0	3	3	1	4
251	13	1.66667	20	0	3	2	1	4
252	13	1.66667	20	0	3	1	1	4
253	13	1.25	15	0	3	1	1	4
254	13	1.16667	14	1	3	2	1	4
255	13	7.5	90	1	3	3	1	4
256	13	1.16667	14	0	3	1	1	4
257	13	5.16667	62	0	3	2	1	4
258	13	3.33333	40	0	3	2	1	4
259	13	7.5	90	0	3	2	1	4
260	13	4.33333	52	0	3	1	1	4
261	13	2.75	33	0	3	2	1	4
262	13	3.33333	40	1	3	1	1	4
263	13	3.5	42	0	3	2	1	4
264	13	3.91667	47	0	3	3	1	4
265	13	1.58333	19	0	3	1	1	4
266	13	3.25	39	1	3	3	1	4
267	13	1.16667	14	0	3	1	1	4
268	13	1.16667	14	0	3	2	1	4
269	13	3.33333	40	1	3	3	1	4
270	13	3.33333	40	0	3	1	1	4
271	13	6.5	78	0	3	2	1	4
272	13	3.33333	40	0	3	1	1	4
273	13	2.75	33	0	3	1	1	4
274	13	5.08333	61	1	3	2	1	4
275	13	1.83333	22	0	3	2	1	4
276	13	6.5	78	0	3	2	1	4
277	13	5.58333	67	1	3	1	1	4
278	13	1.25	15	0	3	1	1	4
279	13	1	12	1	3	1	1	4
280	13	11.9167	143	1	3	3	1	4
281	13	4.33333	52	0	3	2	1	4
282	13	2.75	33	0	3	1	1	4
283	13	7.08333	85	0	3	2	1	4
284	13	9.83333	118	1	3	3	1	4
285	13	6.25	75	0	3	1	1	4
286	13	3.91667	47	0	3	2	1	4
287	13	4.33333	52	0	3	1	1	4
288	14	2.08333	25	0	2	1	2	1
289	14	1	12	0	2	1	2	1
290	14	1.41667	17	1	2	1	2	1
291	14	3.33333	40	0	2	2	2	1
292	14	1.66667	20	1	2	3	2	1
293	14	1.41667	17	0	2	2	2	1
294	14	1.41667	17	0	2	2	2	1
295	14	3.91667	47	0	2	1	2	1
296	14	3.91667	47	0	2	1	2	1
297	14		.	0	2	0	2	1
298	14	2.33333	28	0	2	1	2	1
299	14	3.5	42	0	2	1	2	1
300	14	1.25	15	0	2	1	2	1
301	14	2.83333	34	0	2	2	2	1
302	14	2.33333	28	1	2	1	2	1
303	14	2	24	0	2	0	2	1
304	14	2	24	0	2	0	2	1
305	15	5.33333	64	0	3	1	1	4
306	15			1	3	1	2	4
307	15	2.33333	28	0	3	2	2	4
308	15	1.41667	17	0	3	1	2	4
309	15	1.41667	17	0	3	2	2	4
310	15	2.33333	28	0	3	1	2	4
311	15			1	3	1	2	4
312	15	6.83333	82	1	3	3	2	4
313	16	6.83333	82	1	4	1	2	3
314	16	3	36	0	4	1	2	3
315	16	3.75	45	1	4	0	2	3
316	16	6.16667	74	0	4	1	2	3
317	16	6.08333	73	0	4	1	2	3
318	16	6.08333	73	0	4	1	2	3
319	16	5.91667	71	0	4	3	2	3
320	16	5.91667	71	0	4	0	2	3
321	16	2.58333	31	0	4	1	2	3
322	16	2.58333	31	0	4	1	2	3
323	16	2.58333	31	0	4	1	2	3
324	16	1.83333	22	1	4	0	2	3
325	17	2.5	30	0	3	3	3	4
326	17	5	60	0	4	2	2	4
327	17	3.16667	38	1	3	4	3	4
328	17	1.5	18	0	3	2	3	4
329	17	6.08333	73	0	4	3	2	4
330	17	4.33333	52	1	3	4	3	4
331	17	4.16667	50	0	3	2	2	4
332	17	1.83333	22	0	3	1	2	4
333	17	2.66667	32	0	4	3	2	4
334	17	4.16667	50	0	3	3	2	4
335	17	1.41667	17	0	3	1	2	4
336	17	1.83333	22	0	4	2	2	4
337	17	3.5	42	0	3	2	3	4
338	17	1.83333	22	0	3	2	2	4
339	17	4.33333	52	1	3	3	3	4
340	17	3.16667	38	1	2	3	2	4
341	17	1.5	18	0	3	2	3	4
342	17	2.33333	28	1	3	2	2	4
343	18	4.33333	52	0	3	1	1	3
344	18	5.08333	61	1	3	1	1	3
345	18	4.5	54	1	3	1	1	3
346	18	3.91667	47	0	3	2	1	3
347	18	5.75	69	0	4	1	1	3
348	18	6.91667	83	0	4	1	1	3
349	19	3.66667	44	0	3	1	2	3
350	19	3.66667	44	1	3	2	2	3
351	19	3.5	42	0	3	1	2	3
352	19	3.16667	38	0	3	1	2	3
353	19	3	36	0	3	1	2	3
354	19	3	36	0	3	1	2	3
355	19	2.75	33	1	3	2	2	3
356	19	2.66667	32	0	3	1	2	3
357	19	2.66667	32	0	3	1	2	3
358	19	2.08333	25	0	3	1	2	3
359	19	1.91667	23	0	3	1	2	3
360	19	2.16667	26	0	3	1	2	3
361	19	3.5	42	0	3	1	2	3
362	19			0	3	1	2	3
363	20	1.41667	17	0	3	1	2	1
364	20	2.08333	25	0	4	3	2	1
365	20	2.66667	32	0	3	2	2	1
366	20	3.66667	44	1	3	3	2	1
367	20	2.16667	26	0	3	1	2	1
368	20	2.08333	25	0	3	2	2	1
369	20	2.5	30	0	3	1	2	1
370	20	2.16667	26	0	3	3	2	1
371	20	3.91667	47	1	3	2	2	1
372	20	4.83333	58	0	3	1	2	1
373	20	4.41667	53	1	4	3	2	1
374	20	3.41667	41	0	3	2	2	1
375	20	2.08333	25	0	3	1	2	1
376	20	10.9167	131	0	3	2	2	1
377	20	1.66667	20	0	3	3	2	1
378	20	3.41667	41	0	3	1	2	1
379	20	2.08333	25	1	3	1	2	1
380	20	3.91667	47	1	3	2	2	1
381	20	2.83333	34	0	3	3	2	1
382	21	2.83333	34	0	3	2	2	1
383	21	1.91667	23	1	3	2	2	1
384	21	1.91667	23	0	3	2	1	1
385	21	1.91667	23	0	3	1	2	1
386	21	1.91667	23	1	3	3	1	1
388	21	1.58333	19	0	3	2	1	1
389	21	2.16667	26	1	3	3	2	1
390	21	3.75	45	1	2	3	1	1
391	21	2.25	27	0	3	2	2	1
392	21	1.91667	23	0	3	3	1	1
393	21	1.91667	23	0	3	3	1	1
394	21	1.91667	23	0	3	2	1	1
395	22	5	60	0	3	2	2	3
396	22	5.5	66	0	3	3	2	3
397	22	4.66667	56	0	3	3	2	3
398	22	2	24	0	3	1	2	3
399	22	2.08333	25	0	3	1	2	3
400	22	2.25	27	0	4	2	1	3
401	22	2.25	27	1	3	1	2	3
402	22	2	24	0	3	1	2	3
403	22	2.25	27	1	3	3	2	3
404	22	5.58333	67	0	3	2	2	3
405	22	2.5	30	1	4	2	1	3
406	22	4.66667	56	0	3	2	2	3
407	22	3.41667	41	0	3	2	2	3
408	22	2.16667	26	1	3	3	2	3
409	22	3.33333	40	0	3	1	2	3
410	22	5	60	0	3	1	2	3
411	22	2.5	30	0	4	2	1	3
412	22	1.58333	19	1	3	1	2	3
413	22	2.75	33	1	4	1	1	3
414	22	2.25	27	0	4	1	1	3
415	23	2.16667	26	1	3	3	2	3
416	23	2.08333	25	0	2	2	1	3
417	23	0.666667	8	0	2	1	3	3
418	23	2.91667	35	0	2	1	1	3
419	23	2.08333	25	1	2	2	1	3
420	23	3.16667	38	0	2	2	1	3
421	23	2.5	30	0	2	1	1	3
422	23	2.75	33	1	3	1	2	3
423	23	3.16667	38	1	2	2	1	3
424	23	1	12	1	2	0	1	3
425	23	3.08333	37	0	2	2	1	3
426	23	1.75	21	0	3	2	2	3
427	23	1.91667	23	0	2	2	1	3
428	23	1.08333	13	0	2	1	1	3
429	23	0.75	9	1	3	1	1	3
430	23	1.83333	22	1	3	2	1	3
431	23	3.75	45	1	3	3	2	3
432	23	1.91667	23	0	2	2	1	3
433	24	3.75	45	0	2	2	1	1
434	24	4.08333	49	0	2	1	1	1
435	24	4.41667	53	0	1	2	1	1
436	24	5.08333	61	1	2	2	1	1
437	24	1.5	18	0	2	1	1	1
438	24	1.5	18	0	2	2	1	1
439	24	3.91667	47	1	2	3	1	1
440	24	1.5	18	0	2	1	1	1
441	24	4.33333	52	0	1	2	1	1
442	24	1.91667	23	0	2	1	1	1
443	24	1.66667	20	0	2	1	3	1
444	24	4.33333	52	1	3	2	1	1
445	24	3.16667	38	0	2	2	1	1
446	24	3.08333	37	0	2	2	1	1
